# Supplementary material for: Integration of urban ecosystem-based adaptation in Nepal: A policy landscape analysis
Source: PLoS One. 2024 Jan 31;19(1):e0297786. doi: 10.1371/journal.pone.0297786 (PMC10829995; doi:10.1371/journal.pone.0297786)
Supplement: S1 File — The file contains the data of the frequency distribution of EbA related content across the plan components and plans and policies, the breadth score for the EbA measures and the quality score of EbA integration. (XLSX) [file pone.0297786.s002.xlsx]

## Sheet: EbA typology and frequency
	Distribution of mention of EbA across plans and policies
S.N.	EbA Initiatives	CC Policy	NAPA	LAPA	NAP	NUP	NUDS	KV Strategic Master Plan	Land Use Policy	Disaster Risk Reduction National Strategic Action Plan	Biodiversity Strategy and Action Plan	Environment Policy	Forest Sector Strategy	Water Supply, Sanitation and Hygiene Sector Development Plan	RSLUP	SUM	COUNT
1	Develop green belt and open spaces alongside rivers, roads and canals			1				1	2			1			1	6	5
2	Protect/Conserve, Develop and Promote/Manage greenery-green parks, green open spaces,						1	2	2							5	3
3	Protect/Conserve, Develop and Promote/Manage forest	1	1	1	1			2	2	1	1	1	2			13	10
4	Protect urban biodiversity through landscape conservation and climate resilience approaches for ecosystems and biodiversity management						1									1	1
5	Protect water bodie-ponds,wells, rivers and canals		1		1		2	1	2	2	1		1	1	1	13	10
6	Integrated watershed management to protect and regenerate/rehabilitation of degraded water bodies watersheds, lakes, wetlands, ponds	1	2	1	1					2	1		1	2		11	8
7	Promote urban forest and Sustainable management of Urban forest to moderate temperature		1		1		2	3					1			8	5
8	Redevelopment of river bank into open spaces for flood prone area														1	1	1
9	Managing flood plains and stabilizing river banks using forest												1			1	1
10	promote rainwater harvesting and increase ground water recharge through conservation pond (reservoirs) and contour ditches, rehabilitation of traditional ponds protection of natural infiltration zones		2	1	1		1	2		1		1		1		10	8
11	conservation of ecosystem and biodiversity services	3	1	1	3				1		3	3	2	1	1	19	10
12	mention of the terminology EbA/NbS but not the measures	1		3	2					1	2		2		1	12	7
13	UHI						1									1	1
	SUM	6	8	8	10	0	8	11	9	7	8	6	10	5	5		14
	Distribution of mention of EbA across plan components
S.N	EbA initiatives	Information	Vision & Objective	Actions	SUM
1	Develop green belts and open spaces alongside rivers, roads and canals	1	1	4	6
2	Conserve, develop and promote greenery (e.g. green parks and green open spaces)	2	2	1	5
3	Protect, develop, promote and manage forests	2	2	9	13
4	Protect urban biodiversity through landscape conservation and climate resilience approaches	1			1
5	Protect water bodies (ponds, wells, rivers and canals)	2	2	9	13
6	Integrated watershed management to protect and regenerate/rehabilitate degraded water bodies	1	3	7	11
7	Promote urban forest and sustainable management of urban forest	2	1	4	7
8	Redevelopment of river bank into open spaces for flood-prone area			1	1
9	Managing flood plains and stabilizing river banks using forest			1	1
10	Promote rainwater harvesting and increase groundwater recharge	2	1	8	11
11	Conservation of the ecosystem and biodiversity services	5	8	7	20
12	mention of the terminology EbA/NbS	5	1	6	12
13	UHI	1			1
	SUM	24	21	57
	Distribution of mention of EbA across plans and policies
2007	NUP	0
2010	NAPA	7
2014	NBSAP	8
2015	SDMP	11
	NLUP	9
2016	NUDS	8
	RSLUP	5
	FSS	10
	WSSHSDP	5
2018	DRRNSAP	7
2019	NCCP	6
	LAPA	8
	NEP	6
2021	NAP	10

## Sheet: Breadth score indicator
											Breadth score= (Pj/N)*100	where Pj is number of plans that address the uth indicator (EbA initiatives) and N is the total number of plans and policies analyzed in the study
										EbA initiatives	Information	Vision & Objective	Actions	Breadth score indicator
														%
										Develop green belts and open spaces alongside rivers, roads and canals	1	1	4	35.7143	5			5
										Conserve, develop and promote greenery (e.g. green parks and green open spaces)	2	2	1	21.4286	3			3
										Protect, develop, promote and manage forests	2	2	9	71.4286	10			10
										Protect urban biodiversity through landscape conservation and climate resilience approaches	1			7.14286	1			1
										Protect water bodies (ponds, wells, rivers and canals)	2	2	9	71.4286	10			10
										Integrated watershed management to protect and regenerate/rehabilitate degraded water bodies	1	3	7	57.1429	8			8
										Promote urban forest and sustainable management of urban forest	2	1	4	28.5714	4			4
										Redevelopment of river bank into open spaces for flood-prone area			1	7.14286	1			1
										Managing flood plains and stabilizing river banks using forest			1	7.14286	1			1
										Promote rainwater harvesting and increase groundwater recharge	2	1	8	64.2857	9			9
										Conservation of the ecosystem and biodiversity services	5	8	7	78.5714	11			11

## Sheet:  Quality score
		Distribution of Quality Score Across the plan components
												Percentage of the quality scores of three components for each policy/plan
			Information	Vision & Objective	Actions	Implementation	Sum	Average
												Information base	Vision and Objectives	Actions	Implementation
		CC Policy	0	1	2	0	3	0.75		climate	NCCP	0	33.3333	66.6667	0
		NAPA	2	2	3	2	9	2.25			NAPA	22.2222	22.2222	33.3333	22.2222
		LAPA	2	3	3	0	8	2			LAPA	25	37.5	37.5	0
		NAP	2	2	3	2	9	2.25			NAP	22.2222	22.2222	33.3333	22.2222
		NUP	0	0	3	0	3	0.75		urban	NUP	0	0	100	0
		NUDS	3	1	3	0	7	1.75			NUDS	42.8571	14.2857	42.8571	0
		KV Strategic Master Plan	3	3	3	0	9	2.25			SDMP	33.3333	33.3333	33.3333	0
		Land Use Policy	3	3	3	0	9	2.25			RSLUP	42.8571	14.2857	42.8571	0
		Disaster Risk Reduction National Strategic Action Plan	0	2	3	2	7	1.75		sectoral	NLUP	33.3333	33.3333	33.3333	0
		Biodiversity Strategy and Action Plan	2	2	2	2	8	2			DRRNSAP	0	28.5714	42.8571	28.5714
		Environment Policy	1	3	2	0	6	1.5			NBSAP	25	25	25	25
		Forest Sector Strategy	2	2	3	2	9	2.25			NEP	16.6667	50	33.3333	0
		Water Supply, Sanitation and Hygeine Sector Development Plan	3	1	2	2	8	2			FSS	22.2222	22.2222	33.3333	22.2222
		RSLUP	3	1	3	0	7	1.75			WSSHSDP	37.5	12.5	25	25
		Sum	26	26	38	12
		Distribution of Quality Score Across Planning Components (Frequeny of the score in the plans/policies in y axis)							Percentage
			Information base	Vision and Objectives	Actions	Implementation			Information base	Vision and Objectives	Actions	Implementation
		0	3	1	0	8		0	21.4286	7.14286	0	57.1429
		1	1	4	0	0		1	7.14286	28.5714	0	0
		2	5	5	4	6		2	35.7143	35.7143	28.5714	42.8571
		3	5	4	10	0		3	35.7143	28.5714	71.4286	0
		Distribution of Quality Score Across the Plans/Policies
			climate				urban				sectoral
			NCCP	NAPA	LAPA	NAP	NUP	NUDS	SDMP	RSLUP	NLUP	DRRNSAP	NBSAP	NEP	FSS	WSSHSDP
		0	2	0	1	0	3	1	1	1	1	1	0	1	0	0	12
		1	1	0	0	0	0	1	0	1	0	0	0	1	0	1	5
		2	1	3	1	3	0	0	0	0	0	2	4	1	3	2	20
		3	0	1	2	1	1	2	3	2	3	1	0	1	1	1	19
		Percentage	NCCP	NAPA	LAPA	NAP	NUP	NUDS	SDMP	RSLUP	NLUP	DRRNSAP	NBSAP	NEP	FSS	WSSHSDP
		0	50	0	25	0	75	25	25	25	25	25	0	25	0	0
		1	25	0	0	0	0	25	0	25	0	0	0	25	0	25
		2	25	75	25	75	0	0	0	0	0	50	100	25	75	50
		3	0	25	50	25	25	50	75	50	75	25	0	25	25	25
		Distribution of information about EbA across the plan components
		Information	Vision & Objective	Actions	Implementation
	1	0	1	2	0
	2	2	2	3	2
	3	2	3	3	0
	4	2	2	3	3
	5	0	0	3	0
	6	3	1	3	0
	7	3	3	3	0
	8	3	3	3	0
	9	0	2	3	2
	10	2	2	2	2
	11	1	3	2	0
	12	2	2	3	2
	13	3	1	2	2
	14	3	1	3	0
		PLANNING COMPONENTS		FREQUENCY	Percentage
		Included in all plan components		5	35.7143
		Included in actions component only		1	7.14286
		Included in vision and objectives and actions components		1	7.14286
		Included in information base, vision and objectives, and actions components		6	42.8571
		Included in vision and objectives, actions and implementation components		1	7.14286
				5
